# Supplementary material for: Discovery of the Clinical Candidate S‑892216: A Second-Generation of SARS-CoV‑2 3CL Protease Inhibitor for Treating COVID-19
Source: J Med Chem. 2025 Jul 5;68(20):21099–119. doi: 10.1021/acs.jmedchem.5c00754 (PMC12557365; doi:10.1021/acs.jmedchem.5c00754)
Supplement: Supplementary file 2 [file jm5c00754_si_002.csv]

Compound	SMILES	SARS-CoV-2 3CLpro IC50 (nM)	HEK 293T-AT EC50 (nM)
1	O=C(N1C2=CN=CC(C)=C2)N(CC3=CC(F)=C(F)C(F)=C3)C(N4CC(C=CC=C5)=C5C4)=NC1=O	143	264
2	O=C(N1C2=CN=CC(C)=C2)C(CC3=CC(F)=C(F)C(F)=C3)=C(N4CC(C=CC=C5)=C5C4)NC1=O	335	1490
3	O=C(N1C2=CN=CC(C)=C2)C(CC3=CC(F)=C(F)C(F)=C3)=C(N4CC(C=CC=C5)=C5C4)N(C)C1=O	179	191
4	O=C(N1C2=CN=CC(C)=C2)C(CC3=CC(F)=C(F)C(F)=C3)=C(N4CC(C=CC=C5)=C5C4)N(CC#N)C1=O	0.76	4.94
5	O=C(N1C2=CN=CC(C)=C2)C(CC3=CC(F)=C(F)C(F)=C3)=C(N4CCCC4)N(CC#N)C1=O	11.8	20.4
6	O=C(N1C2=CN=CC(C)=C2)C(CC3=CC(F)=C(F)C(F)=C3)=C(N4CCC(C(F)(F)F)CC4)N(CC#N)C1=O	1.51	9.41
7	O=C(N1C2=CN=CC(C)=C2)C(CC3=CC(F)=C(F)C(F)=C3)=C(N4CC5(CCOCC5)C4)N(CC#N)C1=O	14	41.9
8	O=C(N1C2=CN=CC(C)=C2)C(CC3=CC(F)=C(F)C(F)=C3)=C(N4CC5(CC(F)(F)C5)C4)N(CC#N)C1=O	5.63	14.4
9	O=C(N1C2=CN=CC(C)=C2)C(CC3=CC(F)=C(F)C(F)=C3)=C(N4CC5(CCOC5)C4)N(CC#N)C1=O	8.37	18.4
10	O=C(N1C2=CN=CC(Cl)=C2)C(CC3=CC(F)=C(F)C(F)=C3)=C(N4CC5(CCOC5)C4)N(CC#N)C1=O	8.27	25.3
11	FC(C(F)=C1)=CC=C1CC(C(N2C3=CN=CC(C)=C3)=O)=C(N4CC5(CCOC5)C4)N(CC#N)C2=O	19.6	41.8
12	O=C(N1C2=CN=CC(C)=C2)C(CC3=CC=CC=C3)=C(N4CC5(CCOC5)C4)N(CC#N)C1=O	99.6	117
13	O=C1N(CC#N)C(N2CC3(CCOC3)C2)=C(C4=CC=CC=C4)C(N1C5=CN=CC(Cl)=C5)=O	7.16	23.1
14	O=C1N(CC#N)C(N2CC3(CCOC3)C2)=C(C4=CC=CC(Cl)=C4)C(N1C5=CN=CC(Cl)=C5)=O	0.403	1.57
15	O=C1N(CC#N)C(N2CC3(CCOC3)C2)=C(C4=CC=C(F)C(Cl)=C4)C(N1C5=CN=CC(Cl)=C5)=O	0.493	4.48
16	O=C(N1C2=CN=CC(Cl)=C2)C(C3=CC=C(F)C(Cl)=C3)=C(N(CC#N)C1=O)N4CC(F)(F)C4	2.36	7.79
17	O=C(N1C2=CN=CC(Cl)=C2)C(C3=CC(Cl)=C(F)C=C3)=C(N4CC5(CC(F)(F)C5)C4)N(CC#N)C1=O	0.655	2.48
18	O=C1N(CC#N)C(N2CC(O)(C(F)(F)F)C2)=C(C3=CC(Cl)=C(F)C=C3)C(N1C4=CN=CC(Cl)=C4)=O	0.391	3.82
